# Supplementary material for: Inter-Laboratory Comparison of RT-PCR-Based Methods for the Detection of Tomato Brown Rugose Fruit Virus on Tomato
Source: Pathogens. 2022 Feb 3;11(2):207. doi: 10.3390/pathogens11020207 (PMC8877712; doi:10.3390/pathogens11020207)
Supplement: Supplementary file 1 [file pathogens-11-00207-s001.zip]

Archive with 1 entries (1 files):
- pathogens-1533895-supplementary.pdf
